# Supplementary material for: Scope of Use and Effectiveness of Dietary Interventions for Improving Health-Related Outcomes in Veterans: A Systematic Review
Source: Nutrients. 2022 May 17;14(10):2094. doi: 10.3390/nu14102094 (PMC9147269; doi:10.3390/nu14102094)
Supplement: Supplementary file 1 [file nutrients-14-02094-s001.zip]

Archive with 1 entries (1 files):
- nutrients-1686237-supplementary.pdf
